# Supplementary material for: The structure of the Hallstatt evaporite body (Northern Calcareous Alps, Austria): A compressive diapir superposed by strike-slip shear?
Source: J Struct Geol. 2014 Mar;60:70–84. doi: 10.1016/j.jsg.2013.12.008 (PMC4689118; doi:10.1016/j.jsg.2013.12.008)
Supplement: Supplementary file 1 [file mmc1.kml]

<?xml version="1.0" encoding="UTF-8"?>
<kml xmlns="http://www.opengis.net/kml/2.2" xmlns:gx="http://www.google.com/kml/ext/2.2" xmlns:kml="http://www.opengis.net/kml/2.2" xmlns:atom="http://www.w3.org/2005/Atom">
<Document>
	<name>Hallstatt salt mine.kml</name>
	<Style id="s_ylw-pushpin_hl">
		<IconStyle>
			<scale>1.4</scale>
			<Icon>
				<href>http://maps.google.com/mapfiles/kml/shapes/flag.png</href>
			</Icon>
			<hotSpot x="0.5" y="0" xunits="fraction" yunits="fraction"/>
		</IconStyle>
		<ListStyle>
		</ListStyle>
	</Style>
	<StyleMap id="m_ylw-pushpin">
		<Pair>
			<key>normal</key>
			<styleUrl>#s_ylw-pushpin</styleUrl>
		</Pair>
		<Pair>
			<key>highlight</key>
			<styleUrl>#s_ylw-pushpin_hl</styleUrl>
		</Pair>
	</StyleMap>
	<Style id="s_ylw-pushpin">
		<IconStyle>
			<scale>1.2</scale>
			<Icon>
				<href>http://maps.google.com/mapfiles/kml/shapes/flag.png</href>
			</Icon>
			<hotSpot x="0.5" y="0" xunits="fraction" yunits="fraction"/>
		</IconStyle>
		<ListStyle>
		</ListStyle>
	</Style>
	<Placemark>
		<name>Hallstatt salt mine</name>
		<LookAt>
			<longitude>13.6520341408141</longitude>
			<latitude>47.5553066561144</latitude>
			<altitude>0</altitude>
			<heading>0.002597162144217048</heading>
			<tilt>0</tilt>
			<range>1621.241501801565</range>
			<gx:altitudeMode>relativeToSeaFloor</gx:altitudeMode>
		</LookAt>
		<styleUrl>#m_ylw-pushpin</styleUrl>
		<Point>
			<coordinates>13.64440548151292,47.55618411006451,0</coordinates>
		</Point>
	</Placemark>
</Document>
</kml>
